# Supplementary material for: Impact of Climate Change on Peach Fruit Moth Phenology: A Regional Perspective from China
Source: Insects. 2024 Oct 21;15(10):825. doi: 10.3390/insects15100825 (PMC11508374; doi:10.3390/insects15100825)
Supplement: Supplementary file 1 [file insects-15-00825-s001.zip › Table S1.xls]

## Sheet: Eastern China
Article title	Authors	Journal (Publication)	Publication year	Issue	Pages
Brief report on the regularity of occurrence of Carposina niponensis Walsingham	Song Liwei	Yantai Fruits	1981	2	20-23+37
A Preliminary study on the occurrence regularity and control methods of Jujube tree Carposina niponensis Walsingham	Wang Qilun, Wang Yongsheng, Sun Tian	Yantai Fruits	1981	1	31-34
The main occurrence regularity and control technology of Carposina niponensis Walsingham in jujube tree	Huang Xingshuo, Qu Shishen, Zhang Yuedong, Qu Lifeng	Deciduous Fruits	1992	2	16-18
Using correlation analysis to predict the peak period of adult occurrence of Carposina niponensis Walsingham	Yang Xianjin	Deciduous Fruits	1994	3	47
Occurrence stage and field control of Carposina niponensis Walsingham on Jujube	Chen Cunzhong	Journal of Shandong Forestry Science and Technology	1995	2	28-31
Twelve years summary of sex hormone monitoring and control of Carposina niponensis Walsingham	Wang Jikui, Wang Guiyou, Feng Zhanguang, Feng Jiashan, LI Suyu	Yantai Fruits	1995	1	17-18
Occurrence regularity and control test of Carposina niponensis Walsingham in fruit area of the lower reaches of Yangtze River	He Guojun, Zhao Zongfang	Shanghai Agricultural Science and Technology	1996	3	25-27
Study on the application of sexual attractant in the detection and control of Carposina niponensis Walsingham of Apple	Jiang Haosheng, Leng Dexun, Chi Meifang, Wang Zhengfang	Northwest Horticulture	2003	6	13-14
Application of sexual attractants in the prediction and forecaster of fruit tree pests	Leng Dexun, Jiang Haosheng, Chi Meifang	Hebei Fruits	2003	3	15-16
Application techniques of fruit tree sexual attractant	Leng Dexun, Sun Xiuli, Wang Weijun, Jiang Haosheng, Gao Kunjin	Northern Fruits	2004	4	22
Sex pheromone monitoring test of Carposina niponensis Walsingham in apple orchard	Feng Mingxiang, Jiang Ruide, Wang Jiqing, Li Qing	China Fruits	2005	6	27-28
Application of sexual attractant in apple pest prediction and forecaster	Liu Yingzhi, Sun Liang, Wang Rong	Shandong Agricultural Sciences	2006	4	57-58
The correlation analysis was tried to predict the peak of occurrence of Carposina niponensis Walsingham	Li Junxia, Liu Airong, Yao Lifeng, Liu Shuyong	Chinese Horticulture Abstracts	2009	12	39-40
Occurrence Status and Control Test of Carposina niponensis Walsingham in Mixed Orchards of Jinan Area	Wang Peng, Ling Fei, Yu Yi, Zhang Sicong, Zhang Ansheng, Men Xingyuan, Xu Yongyu, Li Lili	Shandong Agricultural Sciences	2010	8	69-71
Studies on the Occurrence Dynamics and Damage of Fruit Boring Insect Pests in Feicheng Peach Single Garden of Shandong	Ling Fei, Wang Peng, Xu Yongyu, Yu Yi, Li Lili	Journal of Shanxi Agricultural University(Natural Science Edition)	2010	4	320-324
Study on the occurrence and damage of three kinds of fruit Psychophagous pests and cold tolerance of Grapholita molesta	Ling Fei	Shandong Agricultural University	2011
Study on the occurrence dynamic and biocontrol technology of Carposina niponensis Walsingham in Jujube Garden	Li Aihua, Zhang Yong, Zhang Hui, Sun Feng, Zhang Xueping, Sun Ruihong	China Fruits	2012	2	53-56
Prevention and Control Techniques of "Two Diseases and One Insect" in Bagless Cultivation of Red Fuji Apple	He Xiuli, Cao Hongjian, Xiu mingxia, Xu Qian, Wang Jin, Song Zhanqin, Xu Yaopu	China Fruits	2013	1	58-60
Occurrence regularity and chemical control of Carposina sasakii Matsumura in Laiwu City	Zhao Nan, Yu Yi, Zhang Ansheng, Men Xingyuan, Zhou Xianhong, Zhuang Qianying, Zhang Sicong, Xu Yongyu, Li Lili	Plant Protection	2014	1	169-172
Occurrence of Carposina sasakii Matsumura in high density planting with dwarf rootstocks in apple trees	Zhai Hao, Zhang Yong, LI Xiaojun, Ma Yanan, Yu Xianmei, Wang Jinzheng, Xue Xiaomin, Fan Kun	Plant Protection	2017	5	169-173
Population Dynamics of Carposina sasakii Matsumura and Control Effects of Sexual Pheromone Trap in the Cultivation Pattern Without Bagged	Zhai Hao, Wang Jinzheng, Wang Guiping, Xue Xiaomin, Zhang Yong, Li Xiaojun	Journal of Nuclear Agricultural Sciences	2018	3	617-623
Population dynamics of Carposina sasakii Matsumura and the control efficiency of diamide insecticides in an apple orchard without fruit bagging	Zhai Hao, Wang Jinzheng, LI Xiaojun, Yu Shuzeng, LI Fangjie, Xue Xiaomin, Wang Guiping, Chen Ru	Journal of Fruit Science	2019	8	1058-1066
Study on the regularity of population occurrence and growth of Carposina niponensis Walsingham in Yantai	Liu Yingzhi, Sun Liang	Deciduous Fruits	2020	2	21-23
Population dynamics of three kinds of fruit-eating male adult in peach orchard and their correlation with temperature and rainfall	Qiu Xiaohong, Zheng Lumin, Chu Shupin, Zhu Youli	Acta Agriculturae Zhejiangensis	2020	3	469-474
Occurrence regularity of insect pests and natural enemies in apple orchard and peach orchard of Yantai, Shandong province	Yang Xuelin, Qiao Zheyan, Zhu Gaofeng, Jia Yujie, Sun Shengjie, Liu Xiaoxia	Plant Protection	2022	1	240-245
Occurrence dynamic of main pests in apple orchards in Rongcheng City	Liu Lianying, Bi Xinxin, Guo Ying	Bulletin of Agricultural Science and Technology	2023	2	127-130

## Sheet: Central China
Article title	Authors	Journal (Publication)	Publication year	Issue	Pages
Occurrence regularity and comprehensive control measures of main diseases and insect pests in apple in northern Hubei	Li Guojun	Rural Economy and Science-Technology	1995	10	20-21
Occurrence regularity and control method of main pests in Jujube tree	Jin Changzhi	Journal of Henan Forestry Science and Technology	1995	2	39
The occurrence and control of Carposina niponensis Walsingham	Zhao Xingchen, Dong Xiuhua, Li Guojun	Rural Economy and Science-Technology	1995	5	30
A preliminary study on the occurrence regularity and control effect of jujube and Carposina niponensis Walsingham	Hu Guoyuan, Wu Wei	Hunan Agricultural Sciences	2003	4	53-54
Occurrence regularity and control techniques of Carposina niponensis Walsingham in Henan Plain	Wang Guangliang, Ma Chao, Li Wenli	Journal of Henan Forestry Science and Technology	2005	4	56
Study on harmless control of main diseases and pests of Papaya Ziqiu	Shu Shaohua	Huazhong Agricultural University	2006
Application of sex attractant in the detection and control of Carposina niponensis Walsingham	Hao Guoqing, Li Jinying, Wang Xianghong	Modern Agricultural Science and Technology	2010	20	180-181
Study on the regularity of occurrence of Carposina niponensis Walsingham in Western Henan Province	Li Dingxu, Zhu Yanting, Li Wenliang, Zhao Yanxia	Research on Insects in Central China(Volume 6)	2010		90-96
Study on occurrence regularity and control of Psychophagous pests in peach orchard in western Henan Province	Li Zheng	Henan University of Science and Technology	2012
Research and Application of the Main Disease and Insect Pests of Peach Trees	Li Xiaoyi, Liu Wei, Xu Yan, Jian Lujun, Zheng Weiwei, Zhang Xiaoping	China Fruit & Vegetable	2018	4	20-24+28
Evaluation on the control effect of sex pheromone for disrupting the mating on Carposina sasakii in apple orchard	Xu Daxun, Zhang Qingrui	China Fruits	2022	9	12-15+19

## Sheet: Northwestern China
Article title	Authors	Journal (Publication)	Publication year	Issue	Pages
Research on the occurrence pattern and control of Carposina sasakii in apples in the Weibei region	Sun Yizhi, Bai Jingyun, Peng Cui'e	Shaanxi Journal of Agricultural Sciences	1986	4	28-29
Experimental study on prediction, prediction and control of Carposina niponensis Walsingham	Sun Qinhang, Wang Weiping	Journal of Northwest Forestry University	1988	1	47-54
Study on the occurrence regularity of red date and Carposina niponensis Walsingham in northern Shanxi Province	Hua Lei, Shen Baocheng, Gao Feng	Shaanxi Journal of Agricultural Sciences	1991	5	26-28
A preliminary study on Carposina niponensis Walsingham of Sour Jujube	Hua Lei, Shen Baocheng	Plant Protection	1992	2	15-17
Study on the application of sex pheromone measurement and report of Carposina niponensis Walsingham	Lu Heping, Zhang Bingyan, Hong Liu	Report of Disease and Insect	1992	3	49-50
Study on the occurrence regularity of main Psychophagous pests in apple in Wangdonggou test area	Wang Shengqi, Su Shanmin	Bulletin of Soil and Water Conservation	1995	6	73-77
Study on the occurrence regularity of Carposinaniponensis Walsingham in apricot orchard of Qinling Mountains	Hua Baozhen, Zhang Aijuan, Lu Xiangzhou, Hua Lei	Acta Agriculturae Boreali-occidentalis Sinica	1998	4	39-42
The bionomics of peach fruit borer damaged on apricot tree	Hua Lei, Hua Baozhen, Huang Weili	Journal of Plant Protection	1998	2	141-144
Occurrence characteristics and comprehensive control strategy of apple pests in Yan 'an City	Cao Li, Lu Yonggui, Zhang Huadeng,Wang Zhenjing	Plant Protection and Food Security - Proceedings of the 20th National Plant Protection Information Exchange and Pesticide Equipment Exchange Conference	2004		205-208
The application test of sexual attractant in the detection and control of Apple and Carposina niponensis Walsingham	Kang Zhen, Chen Wei	Shaanxi Journal of Agricultural Sciences	2005	5	48-49
Main diseases and insect pests of winter jujube and comprehensive control technology	Kang Kegong, Qiang Lei	Journal of Henan Agricultural Sciences	2006	8	117-119
Study on the measurement and control of sexual attractant of Carposina niponensis Walsingham in Jujube Garden	Yu Jie, Yang Lirong, Jia Wenjun, Sun Yaowu, Sun Huifang	China Fruits	2007	3	40-42
The influence of main meteorological factors on occurrence period of hibernating adults of Carposina nipponensis Wals. and it&apos;s simulation model	Yu Jie, Sun Yaowu, Huang Chunhong, Li Zhanwen, Li Furong	Journal of Agricultural Sciences	2007	4	20-22
The relationship between occurrence period of Jujube tree Carposina niponensis Walsingham and main meteorological factors and its forecast in Lingwu City	Yu Jie, Yang Lirong, Xu Rong	Shanxi Fruits	2008	3	6-8
Preliminary study on occurrence regularity and control technology of Carposina niponensis Walsingham in apple producing area of Meixian County	Wang Lijing, He Xiaoping, Shu Xiaoyu, Zhu Suiceng	Shaanxi Journal of Agricultural Sciences	2008	6	208-210
Preliminary report of sexual attractant on control of Carposina niponensis Walsingham in orchard	Zhao Junjin, Zhu Jianfang, Yang Xiaohong	Shaanxi Journal of Agricultural Sciences	2008	5	110-111+172
Occurrence regularity and control measures of Carposina niponensis Walsingham in Yongshou County	Zhang Qiuhong, Zhang Cuimei, Cheng Fei	Northern Fruits	2009	6	35-36
Occurrence regularity and control technology of main pests in long jujube saplings in Lingwu	Li Zhanwen, Wang Dongju, Sun Huifang, Li Liguo, Yang Hongjuan, Yang Zhiping	China Fruits	2010	6	57-60
Study on lure core of different traps and lure effect of different traps on Carposina niponensis Walsingham	Yan Xiongfei, Liu Yonghua, Li Shancai	Shaanxi Journal of Agricultural Sciences	2011	3	56-58
Relationship between the Occurrence Regulation and the Main Meteorological Factors of Carposina Niponensis Wals.and the Forecasting Technique in Jujube Orchard in Lingwu	Li Zhanwen, Lou Youqing, Ling Jianqiang, Wang Dongju, Jiang Guoyong, Jiang Haifeng, Li Hong, Sun Huifang, Yang Hongjuan	Journal of Ningxia University(Natural Science Edition)	2011	4	395-399
Dynamic Monitoring of Apple Pests in Luochuan County	Liu Changhai, Dang Zhiming	Chinese Agricultural Science Bulletin	2012	4	273-277
Occurrence regularity and control measures of Carposina niponensis Walsingham in apple orchard	Chang Junyan, Wang Rong	Northwest Horticulture	2012	2	28
Study on the effect of Carposina niponensis Walsingham sexual attractant on Jujube Tree	Liu Aixia, Bai Yongqiang	Modern Agricultural Science and Technology	2013	3	131+134
Study on Occurrence of Carposina niponensis in Orchards	Chen Chuan, An Kejiang, Yang Meixia, Guo Xiaoxia	Journal of Agriculture	2015	11	36-39
Hazard status and pollution-free control of Carposina niponensis Walsingham in date garden of Longdong	Zhang Yuqin, Zhang Yuxia	China Fruits	2016	2	51-54
Occurrence Regularity of Carposina niponensis	Chen Chuan, Yang Meixia, Nie Rui'e, Guo Xiaoxia, Zhang Guangping, Sheng Chengfa	Journal of Anhui Agricultural Sciences	2016	16	154-156
Population dynamics and economic threshold of peach fruit moth Carposina sasakii adults	Chen Lihui, Tan Shushu, LIU Yanfei, Zhang Linlin, Shen Jian, Wu Junxiang	Journal of Plant Protection	2018	4	716-723
Study on the occurrence regularity and biological control method of main diseases and insect pests in apple producing area of Luochuan	Yan Miao	Northwest A & F University	2019
Occurrence and Prevention and Control Effects of Carposina niponensis Walsingham in Jujube Yards in Zhongning of Ningxia	Hou Jingdong, Ma Lifen	Journal of Ningxia Agriculture and Forestry Science and Technology	2019	12	55-56+58
Study on occurrence regularity and monitoring forecast of Apple and Carposina niponensis Walsingham in Qingyang	Shi Wenjing, Li Jinzhang, Liu Jianping, Bai Xinke, Hui Zhaohua, Dou Peihua	Agricultural Science-Technology and Information	2019	24	88-91+95
Population dynamics monitoring of Grapholita molesta and Grapholitha funebrana Treitscheke in several areas of Shanxi Province	Wang Xueting	Northwest A & F University	2019
Monitoring and control measures of export apple pests in Longdong region	Yang Guoqing	Lanzhou University	2020
Development Regularity of Peach Fruit Moth and Apple Leaf Miner and Bio-control Measures in Apple Orchard in Luochuan	Yan Miao, Chen Yuzhao, Lu Chengye, Liu Chao, Zou Yangjun	Shaanxi Journal of Agricultural Sciences	2020	4	36-40
Study on the occurrence dynamics and olfactory recognition mechanism of Carposina niponensis Walsingham in Yan 'an Apple Producing area	Sun Yong	Yan 'an University	2020
A preliminary report on the species of Psychophagous pests in Hexi orchards of Gansu Province	Ren Jinxuan, Wang Kaixin, Ma Li	Northwest Horticulture	2021	1	43-44
Analysis and Revisionon Annual Generations of Peach Fruit Moth Carposinasasakii in Weibei Area in Shaanxi	Guo Yunzhong, Yan Mingjie, Li Wenwen, Guo Youmin	Journal of Fruit Resources	2021	6	31-34
Species and population dynamics of fruit-borer in apple orchards of Yan’an area	Chen Xiulin, Chen Yuxin, Bao Linjie, Kang Le, Sun Yong, LI Guangwei	Plant Protection	2021	2	219-225+238
Occurrence Regularity and Comparative Analysis of Effect of Different Control Measures of Peach Fruit Moth Carposinasasakii in Eastern Weibei of Shaanxi Province	Guo Yunzhong, Li Wenwen, Yan Mingjie, Guo Youmin	Journal of Fruit Resources	2022	1	16-20
Study on the control of sex attractant against Carposina niponensis Walsingham in jujube Garden	Ding Lei, Lu Yanfang, Qian Wanjian, Liu Dongsheng, Zhen Weiling	Contemporary Horticulture	2022	1	70-71

## Sheet: Northern China
Article title	Authors	Journal (Publication)	Publication year	Issue	Pages
Detection and Suitable time control of Carposina niponensis Walsingham	Zhang Shaoyu, Liu Fuyou	Shanxi Fruits	1981	4	45-48
Research on the occurrence pattern and new prevention and control techniques of Carposina nipponensis	Wang Guiqing	Tianjin Agricultural Sciences	1988	2	29-33
Prevention and Control of Carposina niponensis Walsingham	Xu Shao	Journal of Hebei Agricultural University	1989	1	88-93
Observation on the life history and occurrence regularity of Carposina niponensis Walsingham	Wang Kegong, Han Jingying	Journal of Shanxi Agricultural Sciences	1989	7	18-19
Measurement and application of Carposina niponensis Walsingham sex attractant on Jujube tree	Wang Shumao, Wang Zhenchang	Northern Horticulture	1990	Z1	32-35
The application of insect sex attractants in fruit trees	Sun Shouling, Yang Jimin	Science and Technology of Tianjin Agriculture and Forestry	1992	2	17-19
Occurrence and control of two fruit borer pests in Miyun, Beijing	Sun Shuling, Wang Jinzhong	Insects Knowledge	2000	4	200-203
Regularity of outbreak of adult insect of peach fruit borer and its correlation with meteorological factor and control	Zhang Lishu, Zhao Fengyan, Zhai Yuzhu, Zhao Yongcai, Li Yanmei	Hebei Forest Fruit Research	2000	3	269-272
Occurrence rule and control measures of Carposina niponensis Walsingham in Xiyang County	Zhao Jianhua	China Plant Protection	2004	9	20+28
Experimental Study on the Control of Carposina nipponensis with Sexual Inducing Agents	Yang Meihong, Zhang Jintong	Journal of Shanxi Agricultural University(Natural Science Edition)	2005	4	348-349
Weather forecast and control of Jujube and Carposina niponensis Walsingham	Zhou Yaqing, Han Long, Ma Rongtian, Li Lin, Guo Jifen	The Field Theory Collection of the Agricultural Meteorological Disaster Prevention and Reduction and Food Security Branch of the 26th Annual Meeting of the Chinese Meteorological Society	2009		719-723
Studies on the Main Species and Occurrence Regularity of Pear Pests in the Registered Pear Orchard in Hebei Province	Zang Lifeng, Gao Feng, Yang Xiangdong, Li Jing, Dong Jianzhen	Chinese Agricultural Science Bulletin	2010	17	281-284
Research on the occurrence patterns and control methods of apple and Carposina nipponensis in the northern Hebei region	Yao Minghui, Li Shucai	Public Plant Protection and Green Prevention and Control	2010		4
udy on Species and Occurrence Regularity of Fruit Borers in Peach Orchard	Hao Baofeng, YU Lichen, XU Changxin, HE Limin, Jiao Rui	Journal of Hebei Agricultural Sciences	2010	9	72-73
Monitoring and control of the main population of Psychophagous pests in different orchards and study on the unearthed conditions of overwintering larvae of Carposina niponensis Walsingham	Tian Baoliang	Agricultural University of Hebei	2011
A Study on the Inducing Effect of Different Trapping Devices on Carposina niponensis Walsingham	Yan Xiongfei, Liu Yonghua, Li Shancai	Shaanxi Journal of Agricultural Sciences	2011	3	56-58
Study on Occurrence and Control of Carposina nipponensis in Eastern Hebei	Hao Baofeng, Xu Changxin, He Limin, Jiao Rui, Yu Lichen	Journal of Hebei Agricultural Sciences	2011	4	19-22
Study on Applied sex pheromone monitoring of Psychophagous pests in apricot orchard	Huang Hongzhou, Liu Li, Zhao Fei, Ma Chunsen, Li Chunhua	China Plant Protection	2011	5	33-35
Factors Influencing on Trapping Efficiency of Sex Pheromone for Carposina sasakii in Fields	Yin Helong, Liu Xianqian, Ma Ruiyan, Li Panpan	Chinese Journal of Biological Control	2011	1	63-67
A preliminary study on the occurrence regularity and forecast of main insect pests in apple in Baoding area	Li Jin	Agricultural University of Hebei	2012
Occurrence and control of some apple pests in Pinggu area of Beijing	Zhang Chengyin, LI Fuzhi, Xu Yuedong, Du Xiangtang, Zhang Wenzhong	Deciduous Fruits	2012	2	31-32
he fruit moth population monitoring and control technique in different orchards	Tian Baoliang, Ma Chunsen, Kong Decang, Zhao Cunpeng, Wei Guoshu	Journal of Plant Protection	2012	1	7-12
The Relationship between Trapping Number of Carposina sasakii Matsmura with Temperature and Humidity in Jujube Orchards	Hao Wenqian, Ma Meng, Yin Helong, Zhang Zhiwei, Liu Xianqian, Ma Ruiyan	Journal of Shanxi Agricultural Sciences	2014	9	994-998
Effect of different control measures on the control of Carposina niponensis Walsingham in jujube orchard	Feng Xiaojie, Liu Fushun, Li Jingyu,Xi Guocheng,Liu Chunqin, Wang Qinglei	Journal of Hebei Agricultural Sciences	2015	5	22-24
Population Dynamic of Carposina sasakii Matsumura in Cerasus humilis(Bunge)Sok Orchard	Li Jie, Xue Yanhua, Wang Yi, Kong Weina, Zhao Zhiguo, Ma Ruiyan	Journal of Shanxi Agricultural Sciences	2015	10	1308-1310+1314
Preliminary report on remote real-time monitoring test of Carposina niponensis Walsingham in Taigu County	Yang Junyun	China Plant Protection	2015	12	52-55
Effects of key environmental factors on emergence dynamics of the larvae and the adults of peach fruit borer Carposina sasakii	Zhao Fei, Li Jie, He Runping, Kong Weina, Xing Kun, GAO Jianwu	Journal of Plant Protection	2017	3	413-419
Application test of sex pheromone in jujube and Carposina niponensis Walsingham in Xiangfen County	Lee Junlong	Forestry of Shanxi	2017	2	42-43
The occurrence and control measures of Carposina niponensis in Xinding Basin	Ma Peilin, Li Shuqin, Zhao Shuwen, Duan Xiaomin	Plant Health and Medicine	2017	5	39-42
Effect of different placement spacing of sexual attractants on the amount of Carposina niponensis Walsingham	Zhang Chun, Kong Weina, Zhao Longlong, He Runping, Li Ying, Li Jie	Acta Agriculturae Boreali-occidentalis Sinica	2019	6	1014-1020
Observation on the Occurrence Regularity of Carposina sasakii and Screening of Pesticide on Malus pumila &apos;Saiwaihong&apos;in Tongliao	Ao Tegen, Zhou Yuli, Zhang Jiayi, Shen Yanbin, Chen Shun	Forestry Science and Technology	2022	1	40-42

## Sheet: Northeastern China
Article title	Authors	Journal (Publication)	Publication year	Issue	Pages
A preliminary report on sex attractant of Carposina niponensis Walsingham	Li Jian, Huang Qingshan	Jilin Agricultural Sciences	1980	3	67-72
Occurrence and control of three kinds of small Psychophagous pests on autumn white pear	Zhang Ciren, Xing Yunchun	China Fruits	1983	2	34-36
Biological characteristics and control tests of Carposina niponensis Walsingham on pear trees	Xing Yunchun, Dou Liandeng, Zhang Ciren	Insects Knowledge	1986	2	67-70
Preliminary investigation and comprehensive control of Hawthorn pests in Changchun area	Kang Zhixian, Yan Shuqin, Yi Boren, Zhou Yan, Zou Jimin	Journal of Jilin Agricultural University	1988	4	16-20+89
The occurrence pattern and control of hawthorn Carposina sasakii	Li Dezhang, Li Xuanying, Qu Guojun, Che Chenghua, Wang Shuren	Liaoning Agricultural Sciences	1989	2	27-31
Study on occurrence regularity and control of Carposina niponensis Walsingham in Chaoyang Jujube area	Yang Zhancai, Li Yanxue, Lu Yangchun	China Fruits	1992	4	14-16
Study on biological characteristics of Hawthorn and Carposina niponensis Walsingham	He Xitian, Wang Jiamin, Zhang Fuzhen	China Fruits	1993	1	13-14
Prediction of Carposina niponensis Walsingham by sexual attractants	Sun Caifen	Journal of Xiong Yue Agricultural College	1994	1	11-13
Study on regularity of occurrence and appropriate period of control of Carposina niponensis Walsingham in Changchun area	Kang Zhixian, Yi Boren, Lin Zeshuang, Zhao Chunrong	Journal of Jilin Agricultural University	1995	2	22-26
Measurement and application of Carposina niponensis Walsingham sexual attractant in orchard	Zhao Yanhua	Northern Horticulture	1996	1	67-68
Occurrence and control of Carposina niponensis Walsingham in apple orchard	Hu Saifeng, Sun Caifen, Xue Shan, Feng Wenbin, Liang Caiyu, Cong Ziqin	Northern Fruits	1997	3	22
Study on life history and habit of plum and Carposina niponensis Walsingham	Zhang Zhichang, Liu Baocheng, Zhu Shuwen, Wang Jingtai, Ding Guiya	Journal of Jilin Forestry Science and Technology	2001	2	22-23+41
Summary of measurement and report of sex attractor of Carposina niponensis Walsingham in Wanfu Town of Gazhou City	Jiang Anfu	Northern Fruits	2004	5	17
Study on the occurrence regularity and control methods of Carposina niponensis Walsingham	Zhang Bo	Jilin Meteorology	2004	1	30-31
Occurrence regularity and control of Carposina niponensis Walsingham in Fuxin	Feng Yanling, Qi Hongli, Ma Qiang	Northern Fruits	2004	4	23
A method to determine the best period of control for the first generation of apple tree Carposina niponensis Walsingham	Han Suyan, Zhao Zhenyi, Hong Zuoxue	Northern Fruits	2005	3	54
Forecasting and prevention research on Hawthorn Garden Carposina niponensis Walsingham in Liaoning Province	Feng Xiaoxue, Wang Hongping	Journal of Henan Agricultural Sciences	2008	6	103-105
Occurrence regularity and comprehensive control technology of Carposina niponensis Walsingham in northwestern Liaoning	Guo Yurong, Li Jingyan, Gu Bingjun, Hu Yanchun, Ke Xin	Northern Fruits	2008	2	35
A research on the occurrence characteristics and integrated control methods for major insect pests in the green ecological apple orchard	Wang Shuxian, Li Xuejun, Zheng Guo	Bulletin of Agricultural Science and Technology	2009	6	193-195
Occurrence regularity and control measures of Carposina niponensis Walsingham	Sun Xinghai, Yu Cuixia, Lin Mingji	Forest By-Product and Speciality in China	2009	3	61-62
Study on biological characteristics and control of Carposina niponensis Walsingham in Heilongjiang Province	Qi Fenglian	Forest By-Product and Speciality in China	2010	6	28-29
Survey of Species and Population Dynamics of Fruit Borer in Companion Planting of Apricot and Plum	Yang Hua, Zhang Yujun, Chen Jie	Northern Fruits	2019	1	9-12
Control of Pear Fruit Borers Using Sex Pheromone Diffuser and Releasing Trichogramma dendrolimi on	Sun Shengjie, Ren Aihua, Wang Xiaoxiang, Yang Xuelin, Li Haowen, Li Zhen, Liu Xiaoxia	Chinese Journal of Biological Control	2021	1	102-109
Population Dynamic Dataset of Carposina sasakii(Lepidoptera:Carposinidae) Adults in Apple Producing Areas of Liaoning from 2019 to 2021	Yue Qiang, Yan Wentao, Liu Chilin, Wang Chuntian, Sun Lina, Zhang Huaijiang, Qiu GuiSheng	Journal of Agricultural Big Data	2022	3	73-76
